# Supplementary material for: Epigenetic regulation of ACSL4 via H2A monoubiquitylation connects lipid metabolism to BAP1-mediated ferroptosis
Source: Cell Death Differ. 2025 Nov 27;33(6):1136–51. doi: 10.1038/s41418-025-01624-2 (PMC13246907; doi:10.1038/s41418-025-01624-2)
Supplement: Supplementary file 2 — Supplementary Material-Table 1 [file 41418_2025_1624_MOESM2_ESM.xlsx]

## Sheet: 138 ATAC UP_H2Aub DN_RNA UP
ABL2
ABLIM3
ACSL4
ADAT2
AMIGO2
ANKRD1
APOL2
APOL6
ARL4D
C12orf75
C21orf91
CALCR
CAPN2
CCDC149
CCDC85B
CD70
CD74
CDC42EP3
CDH17
CHST10
CHST7
CLDN1
CMSS1
CP
CRY1
DAB2
DNAJC6
DNMBP
DSCC1
EHBP1
ERRFI1
ETS2
EVA1A
F3
FLYWCH2
FOSL1
FRMD5
FTSJ1
GALNT7
GNG11
HERC6
HIVEP1
HPS3
IER3
IFI44
IFIT2
IFIT3
ITGA1
KLF6
KMO
LACTB
LINC00511
LIPH
LMCD1
LYST
MBOAT1
MICAL2
MMD
MOXD1
MSRB3
MYADM
NABP1
NOC3L
NOTCH2
NTN4
NUAK1
OGFRL1
OPN3
OSMR
PAM
PAPSS2
PARP14
PDE1A
PHLDA1
PKIG
PKP2
PLAUR
PLCB4
PLK2
PLOD2
PM20D2
PPM1D
PPME1
PPRC1
PRNP
PROS1
PRTG
PSD3
PTDSS1
PUS7
RAB11FIP1
RAB8B
RCAN3
RFXAP
RGS2
RGS22
RHOBTB3
RIN2
RUNX2
SDC4
SEMA4B
SERTAD2
SERTAD4
SH2D4A
SH3BP5L
SHROOM3
SLC25A37
SORBS1
SPARC
SPDL1
STAC
TACC2
TANK
TBC1D2
TBCEL
TLR3
TLR4
TM4SF1
TMEM178B
TNFRSF21
TNFSF10
TPM1
TRIM9
TRIP10
TSEN15
TSPAN15
TTC26
TXNDC16
UAP1
UBE2D1
VAMP5
VANGL1
VAV1
VCAM1
WRN
ZBTB38
ZC3HAV1
ZNF217

## Sheet: 91 ATAC UP_H2Aub DN_RNA DN
ACO2
AK5
AKAP7
ALDH1A1
B4GALT5
BAZ2B
BBS12
BCAR3
BCL2L13
C16orf87
CDK19
CHPT1
CLSTN1
COL4A4
CREG1
CRYL1
DDIT4
DDX17
DOK6
EML4
ENPEP
ENTPD5
EPC1
FADS2
FMNL2
FRAS1
GBE1
GOLPH3L
GRB14
GULP1
HERPUD1
KCNJ2
KIAA1958
KIF21A
KLHL14
KLHL4
LINC00278
LINC00410
MAP2K6
MAP7
MED18
METTL7A
METTL9
MIA2
MOB1B
MOB3B
NBEAL1
NET1
NFE2L1
NFIB
NOVA1
NR1H4
NR5A2
OGDH
OSBPL8
PAPPA
PDSS2
PELI2
PIK3R1
PLAC8
PLEKHA5
PLXDC2
PPARGC1A
PREPL
PTGR1
RAB3IP
RASSF8
RBM15
RBM47
RERE
RRAGC
SHROOM4
SIK3
SIPA1L1
SLC17A3
SLC2A2
SLC44A1
SLC4A4
SLC7A11
SLC7A7
SPTLC3
TFEC
TM7SF3
TNKS
TNRC6B
UGT1A9
WBP1L
ZMAT3
ZNF770
ZNF852
ZYG11B

## Sheet: Total GO and KEGG of 138 genes
Term	Count	%	PValue	Genes
GO:0009615~response to virus	5	3.64964	0.00574263	FOSL1, IFI44, ZC3HAV1, IFIT3, IFIT2
GO:0032757~positive regulation of interleukin-8 production	4	2.91971	0.00832675	CD74, F3, TLR4, TLR3
GO:0071466~cellular response to xenobiotic stimulus	4	2.91971	0.00983032	PRNP, ANKRD1, VAV1, TLR3
GO:0060907~positive regulation of macrophage cytokine production	3	2.18978	0.0113592	CD74, TLR4, TLR3
GO:0071356~cellular response to tumor necrosis factor	5	3.64964	0.0119187	VCAM1, ANKRD1, CLDN1, TANK, TNFRSF21
GO:0032727~positive regulation of interferon-alpha production	3	2.18978	0.012254	ZC3HAV1, TLR4, TLR3
GO:0002224~toll-like receptor signaling pathway	3	2.18978	0.0141328	FOSL1, TLR4, TLR3
GO:0043123~positive regulation of canonical NF-kappaB signal transduction	6	4.37956	0.016294	CD74, PLK2, TNFSF10, ZC3HAV1, TLR4, TLR3
GO:0043066~negative regulation of apoptotic process	9	6.56934	0.0176068	NOTCH2, PRNP, CD74, DAB2, OPN3, PLK2, PLAUR, IFIT3, IER3
GO:0043065~positive regulation of apoptotic process	7	5.10949	0.0186277	NOTCH2, FOSL1, TNFSF10, ANKRD1, PHLDA1, TLR3, IFIT2
GO:0002730~regulation of dendritic cell cytokine production	2	1.45985	0.0193338	TLR4, TLR3
GO:0051607~defense response to virus	6	4.37956	0.019567	ZC3HAV1, TANK, LYST, TLR3, IFIT3, IFIT2
GO:0007596~blood coagulation	4	2.91971	0.0232962	PROS1, PLAUR, F3, PAPSS2
GO:0032481~positive regulation of type I interferon production	3	2.18978	0.0239766	UAP1, ZC3HAV1, TANK
GO:0032728~positive regulation of interferon-beta production	3	2.18978	0.0303548	ZC3HAV1, TLR4, TLR3
GO:0032722~positive regulation of chemokine production	3	2.18978	0.0317027	CD74, TLR4, TLR3
GO:1904646~cellular response to amyloid-beta	3	2.18978	0.0344681	PRNP, VCAM1, TLR4
GO:0016477~cell migration	6	4.37956	0.0363898	ERRFI1, SDC4, NTN4, SPDL1, CDH17, VAV1
GO:0006974~DNA damage response	6	4.37956	0.0498825	NUAK1, WRN, ZBTB38, NABP1, TANK, IER3
GO:0007252~I-kappaB phosphorylation	2	1.45985	0.0507361	TLR4, TLR3
GO:0140374~antiviral innate immune response	3	2.18978	0.0512178	UAP1, IFIT3, IFIT2
GO:0098609~cell-cell adhesion	5	3.64964	0.0515424	PRTG, VCAM1, ITGA1, PKP2, NTN4
GO:1903078~positive regulation of protein localization to plasma membrane	3	2.18978	0.0528606	PRNP, STAC, SORBS1
GO:0030155~regulation of cell adhesion	3	2.18978	0.0562016	NUAK1, PLAUR, ABL2
GO:0008360~regulation of cell shape	4	2.91971	0.0608269	DNMBP, TPM1, CDC42EP3, SHROOM3
GO:0045944~positive regulation of transcription by RNA polymerase II	14	10.219	0.0639929	NOTCH2, ZBTB38, MICAL2, PPRC1, ETS2, RUNX2, FOSL1, DAB2, KLF6, ABLIM3, RFXAP, HIVEP1, TLR4, TLR3
GO:0010467~gene expression	4	2.91971	0.0640286	FOSL1, ERRFI1, TLR4, RUNX2
GO:2000343~positive regulation of chemokine (C-X-C motif) ligand 2 production	2	1.45985	0.0690964	CD74, TLR4
GO:0002315~marginal zone B cell differentiation	2	1.45985	0.0751378	NOTCH2, CDH17
GO:0007157~heterophilic cell-cell adhesion via plasma membrane cell adhesion molecules	3	2.18978	0.0795708	NOTCH2, VCAM1, AMIGO2
GO:0030162~regulation of proteolysis	2	1.45985	0.0811404	PLAUR, RHOBTB3
GO:0045348~positive regulation of MHC class II biosynthetic process	2	1.45985	0.0871043	RFXAP, TLR4
GO:0060674~placenta blood vessel development	2	1.45985	0.0871043	NOTCH2, FOSL1
GO:0042742~defense response to bacterium	4	2.91971	0.0872702	NOTCH2, LYST, TLR4, TLR3
GO:0032868~response to insulin	3	2.18978	0.0872772	ERRFI1, TNFSF10, CRY1
GO:0071260~cellular response to mechanical stimulus	3	2.18978	0.0892377	ANKRD1, TLR4, TLR3
GO:0072659~protein localization to plasma membrane	4	2.91971	0.0897672	TSPAN15, ERRFI1, PKP2, RAB8B
GO:0042060~wound healing	3	2.18978	0.0912112	NOTCH2, SDC4, TPM1
GO:0006915~apoptotic process	8	5.83942	0.0914462	NOTCH2, ERRFI1, DAB2, EVA1A, TNFSF10, PHLDA1, TNFRSF21, IER3
GO:0045744~negative regulation of G protein-coupled receptor signaling pathway	2	1.45985	0.0930298	RGS2, CRY1
GO:0071347~cellular response to interleukin-1	3	2.18978	0.0951966	ANKRD1, KMO, TANK
GO:1904645~response to amyloid-beta	2	1.45985	0.0989171	PRNP, CALCR

## Sheet: Total GO and KEGG of 91 genes
Term	Count	%	PValue	Genes
GO:0000381~regulation of alternative mRNA splicing, via spliceosome	4	4.44444	0.00226751	DDX17, RBM47, RBM15, NOVA1
GO:0001678~intracellular glucose homeostasis	3	3.33333	0.00680131	NR1H4, PIK3R1, PPARGC1A
GO:0006091~generation of precursor metabolites and energy	3	3.33333	0.0165451	GBE1, OGDH, ACO2
GO:0045944~positive regulation of transcription by RNA polymerase II	12	13.3333	0.016775	PLAC8, DDX17, ZNF770, NR5A2, TNKS, NFIB, TFEC, NR1H4, EPC1, PIK3R1, PPARGC1A, NFE2L1
GO:0120163~negative regulation of cold-induced thermogenesis	3	3.33333	0.017933	NOVA1, ALDH1A1, MAP2K6
GO:0001558~regulation of cell growth	3	3.33333	0.0429741	NET1, CLSTN1, CHPT1
GO:0043410~positive regulation of MAPK cascade	4	4.44444	0.0498376	BCAR3, DOK6, PELI2, MAP2K6
GO:0045444~fat cell differentiation	3	3.33333	0.0534726	OSBPL8, BCL2L13, BBS12
GO:0001934~positive regulation of protein phosphorylation	4	4.44444	0.0563307	MOB1B, PELI2, MOB3B, MAP2K6
GO:0008380~RNA splicing	4	4.44444	0.0576757	RBM47, RRAGC, NOVA1, PPARGC1A
hsa05235:PD-L1 expression and PD-1 checkpoint pathway in cancer	3	3.33333	0.0619974	EML4, PIK3R1, MAP2K6
hsa04976:Bile secretion	3	3.33333	0.0619974	NR1H4, UGT1A9, SLC4A4
GO:0060306~regulation of membrane repolarization	2	2.22222	0.0622605	AKAP7, KCNJ2
GO:1901381~positive regulation of potassium ion transmembrane transport	2	2.22222	0.0702671	AKAP7, KCNJ2
GO:0021756~striatum development	2	2.22222	0.0702671	OGDH, SLC7A11
GO:0034599~cellular response to oxidative stress	3	3.33333	0.0731199	SLC7A11, PPARGC1A, NFE2L1
hsa05231:Choline metabolism in cancer	3	3.33333	0.0732338	SLC44A1, CHPT1, PIK3R1
GO:1902475~L-alpha-amino acid transmembrane transport	2	2.22222	0.074245	SLC7A7, SLC7A11
GO:0008206~bile acid metabolic process	2	2.22222	0.074245	NR5A2, NR1H4
hsa01100:Metabolic pathways	12	13.3333	0.0812519	FADS2, SPTLC3, GBE1, ENTPD5, ALDH1A1, OGDH, CRYL1, CHPT1, AK5, ACO2, UGT1A9, B4GALT5
GO:0046628~positive regulation of insulin receptor signaling pathway	2	2.22222	0.0860782	OSBPL8, NR1H4
hsa04931:Insulin resistance	3	3.33333	0.0864244	SLC2A2, PIK3R1, PPARGC1A
GO:0042632~cholesterol homeostasis	3	3.33333	0.0868805	NR5A2, NR1H4, NFE2L1
GO:0008286~insulin receptor signaling pathway	3	3.33333	0.0881678	BCAR3, GRB14, PIK3R1
GO:0006656~phosphatidylcholine biosynthetic process	2	2.22222	0.0938838	SLC44A1, CHPT1
