# Supplementary material for: Epigenetic regulation of ACSL4 via H2A monoubiquitylation connects lipid metabolism to BAP1-mediated ferroptosis
Source: Cell Death Differ. 2025 Nov 27;33(6):1136–51. doi: 10.1038/s41418-025-01624-2 (PMC13246907; doi:10.1038/s41418-025-01624-2)
Supplement: Supplementary file 3 — Supplementary Material-Table 2 [file 41418_2025_1624_MOESM3_ESM.xlsx]

## Sheet: sheet1
Sample_ID	Group	all	BA	BMP	CAR	CE	Cer-AP	Cer-AS	Cer-NDS	Cer-NP	Cer-NS	CerP	Cholesterol	CoQ	DG	DG-O	Eicosanoid	FFA	Hex2Cer	Hex3Cer	HexCer-AP	HexCer-NS	LNAPE	LPC	LPC-O	LPE	LPE-P	LPG	LPI	LPS	MG	MGDG	PA	PC	PC-O	PE	PE-O	PE-P	PG	PI	PMeOH	PS	SHexCer	SM	SPH	TG
EV-1	EV	10382992.345729256	685.225299873	188.72547337999998	88.82371197	121127.961483787	469.685878573	1595.168433615	1632.549276946	17233.296076833	56438.617888502	2464.79747888	2990.3472516370002	489.563423018	21964.263454551	3982.890087755	67.902942057	5775254.942250288	1029.9537331909999	2896.6997939880002	2284.8056226969998	44560.85041153	12643.632975293001	94984.41635979101	1163.224043267	1115.642960164	883.65212092	12114.122119443	862.782803015	155.13741219	3233.78255554	59.98726748	73786.923622244	1145014.757955741	383822.820760458	170485.36495143198	450234.231706297	38203.577722144	14536.797476773	15117.726677409	13548.527080509999	77922.210220985	1505.1875323939998	1650963.083978648	1636.517572937	161551.16788111
EV-2	EV	11574044.226979267	938.2660699449999	187.080465556	66.318801441	88192.975301777	541.488084221	1815.287108548	1968.2564997920001	18550.722974522	64388.190133233	2088.4165177130003	3211.94718034	834.12999115	26021.320303996	4320.697028282	96.08635990500001	6124617.683830861	901.297761973	3777.015577903	2927.9941274850003	59818.445164007	16363.019214181	138412.000518319	1204.815380631	1495.927788904	1258.45847822	14472.962401059	1120.764548034	181.782542548	3947.408236832	55.387376909	70502.208065943	1221864.578502589	410923.179817635	244914.42851705902	517470.49046632904	47399.557805276	17110.483906306	18695.146698802	13505.798569248	72825.390261394	1968.7967057029998	2240457.796156617	885.010879249	111745.214858829
EV-3	EV	12031439.079022154	676.404489987	201.30342606000002	53.596895268	96479.208471296	518.975105899	2007.598613932	1878.179131262	25970.107593643	61847.454699129004	2459.878477278	3619.033674921	744.5274768090001	20692.405500977	4137.690873549	78.00309067699999	6631761.413294701	890.991898477	3343.703269849	3043.649897476	51412.503308329004	22767.539540971	118910.91587952401	1272.324509502	1400.353147861	1182.302820875	14345.679179919	1064.847437762	246.193635915	3420.341630023	67.48433382	66382.44450874	1500510.004160066	425033.36514875403	243815.78886976	509213.394117995	43323.632364545	17855.809035418002	20150.170652766	15351.515080348001	69281.832627789	1936.679746195	1926970.659421059	926.0071137040001	114193.164869325
WT-1	WT	21540797.595457654	2967.407559272	474.161430117	99.71380512500001	80913.956419207	1031.879591608	3392.008233505	3619.747109956	47228.266607156	109508.982818683	3485.589990419	6037.29315738	1369.344229053	44106.874655622996	10439.185333871	249.357287073	12367334.882738901	2302.458754248	4689.632687268	5974.380552668	103340.93362451	20427.883149782	384645.051265034	2983.62582281	3128.550562366	1938.379530485	27328.011690361	2288.676200621	375.36665992599995	7284.851891008	142.132584295	99760.440058998	2287498.834887813	1026154.782209044	342276.768519842	750031.568062819	84852.142895917	31289.387907627	31606.719323418	28071.111138913002	152327.663970496	5409.05822366	3203114.623054295	807.055249993	248488.85401249
WT-2	WT	24601089.76775702	2153.931419296	526.39293577	83.247116965	89760.865777035	844.668079132	3436.789520327	3552.285693938	43106.873860533	107105.245534604	3146.85614296	4991.103750754	1327.109344573	45235.116876602	9347.262071299001	176.499979326	16142827.967024293	2631.964678854	5290.890947102	5359.0224555350005	107485.157867043	25894.648687169	228821.72529437998	2551.486474326	2144.537659184	1668.622810219	25595.385743948	2565.630609712	436.413980692	6146.6004390319995	169.77242083000002	91106.741243751	2284514.314019612	953518.434936998	392340.148687105	777980.684779414	79509.217845906	33601.521653903	32124.198809751	25350.741417335	132596.240711996	5770.208091869	2647843.557140745	809.7977568489999	269639.885466354
WT-3	WT	20872406.193447765	2309.0471596830002	391.58640983	85.299280808	60095.45729705	883.497420195	3196.211066885	2911.722462584	44634.833203976	100234.813582957	2886.238978476	5436.756494162	1085.9518763120002	37143.497742511	9538.631833972	178.689462864	12738484.897966733	2271.5426361190002	4465.27738007	4965.375012181999	101206.57817924	25055.876562247	294265.949625707	2537.432915112	2539.336129742	1731.7293928630002	29411.803066522	2821.235802375	535.503021892	6731.222326104	169.86190560100002	94567.796107185	2372482.506756679	894108.401518748	336096.981033077	656971.861145244	72378.787716876	28755.091861815	30316.697657062	22056.578238297	136536.651040955	4716.053895836	2530674.264105411	699.592029712	203839.074146093
KO_WT-1	KO_WT	14875837.869974539	1142.8035069359998	303.382836506	35.058572045	11908.912387556	463.262846817	2003.2730582309998	1624.025765822	18401.168612269	44744.431664793	3447.532233033	3100.716864293	916.102485797	28580.450891562	6770.180938476	125.315453323	8861073.43146473	1563.631150042	3916.126663139	3280.3859720749997	47108.400205223	25397.983083487998	120985.517810562	1161.175348092	2168.882083499	1986.558432137	13642.779267355	1441.102217605	188.589574002	3906.828261902	362.187725623	72244.003402178	1453875.566362054	397877.089212222	317918.772205267	633568.029629768	45237.285923677	23348.045548725	25649.999751866	8746.796080256	73437.996107667	1764.296647716	2488650.802625322	633.6170562	121135.372044688
KO_WT-2	KO_WT	12307650.540632738	1120.9055693970001	304.8087407	32.158209297	8958.888826193	360.709599163	1470.061567993	1642.896211489	15287.100170901002	40703.27290696	2554.4288755929997	2277.194040534	638.130117089	23659.143456102	5709.541823578	139.484969144	7084781.341192562	1341.868180261	3622.26009238	2496.1141398679997	40908.638157059	21634.333693689	89235.99797458	948.818815222	1943.686981277	1537.206555578	12026.854615607	1117.191912071	137.797318203	2617.612628699	343.513302603	63906.781556373004	1221914.964874683	373566.796609911	262945.18714101	591527.678889183	39953.05635922	20378.372207296	19709.0499476	7649.618304679	60067.08682759	1646.7181838210001	2158045.3683754313	621.707499139	116166.19321301
KO_WT-3	KO_WT	10096320.136375295	897.697704592	194.281428136	33.615293392	5880.364940996999	304.042153537	1018.755874026	1333.304403308	13078.336523897	33941.848031002	2604.757154597	1804.624539249	441.67979590699997	21112.961708255	4159.890291222	97.97710398	5911518.199138706	1041.902861839	2576.5753467239997	1814.331606405	29450.595713194	17425.808883663998	102604.878204527	824.8617397419999	1780.958412872	1318.587236973	8185.735708562	805.076792167	121.07465002400001	2179.557948089	265.172683438	50652.143885587	1012818.098952955	271297.035265326	207905.016720334	466744.89359711896	29868.92910616	15000.048646578	14547.366821207	6975.821478089	46460.609214661	1094.970359705	1729698.3412445781	649.256115513	73790.15109446
mean(group EV)	N/A	11329491.879528455	766.6319535	192.36978801	69.579802877	101933.38177800001	510.04968937	1806.01805281	1826.32830531	20584.70891931	60891.42090196	2337.6974963	3273.77604	689.4069641000001	22892.663088213	4147.09266628	80.66413089	6177211.342537	940.7477979	3339.1395454000003	2752.1498826399998	51930.59962505	17258.06390461	117435.77759533	1213.45464483	1337.3079657	1108.13780585	13644.25457618	1016.131597	194.37119690999998	3533.84414	60.9529927	70223.8587569	1289129.77960726	406593.122028	219738.52733804	492306.03912172	42975.589298993	16501.030135839	17987.68134475	14135.2802458	73343.14432528	1803.5546600999999	1939463.8462948	1149.178517973	129163.182468971
mean(group KO_WT)	N/A	12426602.854831297	1053.8022604	267.49100148	33.610691589	8916.05538399	376.0048667	1497.36350058	1533.40879423	15588.86842298	39796.517502825	2868.9060851	2394.17848	665.3041328	24450.852021602	5546.537683424	120.925842206	7285790.995987	1315.8007307999999	3371.6540313	2530.2772402699998	39155.877966809996	21486.04192161	104275.46480874	978.28530086	1964.50915875	1614.1174083	11285.12320074	1121.1236403	149.15384742	2901.33295	323.6245705	62267.642895900004	1229536.21020191	347580.3070909	262922.99194521003	563946.86768377	38353.090460412	19575.488805045	19968.80550535	7790.7452922	59988.56405958	1501.9950643	2125464.8373946	634.860223944	103697.23877487
mean(group WT)	N/A	22338097.851622213	2476.795381	464.0469252	89.420067503	76923.42644732	920.01502959	3341.66960614	3361.2517521	44989.99120499	105616.3472497	3172.8950422999997	5488.38447	1260.8018141	42161.829776911	9775.02640815	201.51557663	13749549.248584	2401.9886926	4815.267008000001	5432.9260058	104010.88988843	23792.80283655	302577.57544752	2690.84840026	2604.14145	1779.577246	27445.06682867	2558.514204	449.09455353	6720.89155	160.5889702	95144.9924802	2314831.8853853	957927.206581	356904.63287687	728328.03761822	78913.382858033	31215.333809264	31349.20526857	25159.4768856	140486.85191412	5298.4400656	2793877.4813157	772.148345192	240655.937801348
