# Supplementary material for: Epigenetic regulation of ACSL4 via H2A monoubiquitylation connects lipid metabolism to BAP1-mediated ferroptosis
Source: Cell Death Differ. 2025 Nov 27;33(6):1136–51. doi: 10.1038/s41418-025-01624-2 (PMC13246907; doi:10.1038/s41418-025-01624-2)
Supplement: Supplementary file 4 — Supplementary Material-Table 3 [file 41418_2025_1624_MOESM4_ESM.xlsx]

## Sheet: Sequence of oligonucleotides us
Oligonucleotides information
h-βactin-F	CGGAACCGCTCATTGCC	RT-PCR	This study
h-βactin-R	ACCCACACTGTGCCCATCTA	RT-PCR	This study
hSLC7A11-Forward	ATGCAGTGGCAGTGACCTTT	RT-PCR	This study
hSLC7A11-Reverse	GGCAACAAAGATCGGAACTG	RT-PCR	This study
hACSL4-Forward	ACTGGCCGACCTAAGGGAG	RT-PCR	This study
hACSL4-Reverse	GCCAAAGGCAAGTAGCCAATA	RT-PCR	This study
hCP-Forward	CACGGGCAAGCACTGACTAA	RT-PCR	This study
hCP-Reverse	GGGCCACCATATAAGCATCAAAC	RT-PCR	This study
hPRNP-Forward	ACAACTTTGTGCACGACTGC	RT-PCR	This study
hPRNP-Reverse	TGGAGAGGAGAAGAGGACCA	RT-PCR	This study
hHIF-1α-Forward	CGCAAGTCCTCAAAGCACAGTT	RT-PCR	This study
hHIF-1α-Reverse	GGCAGTGGTAGTGGTGGCATT	RT-PCR	This study
hMYC-Forward	TCCCTCCACTCGGAAGGAC	RT-PCR	This study
hMYC-Reverse	CTGGTGCATTTTCGGTTGTTG	RT-PCR	This study
hSTING-Forward	CCAGAGCACACTCTCCGGTA	RT-PCR	This study
hSTING-Reverse	CGCATTTGGGAGGGAGTAGTA	RT-PCR	This study
ACSL4-promoter-F	CGATTCGGCTGGCTCTGC	ChIP-qPCR	This study
ACSL4-promoter-R	CACTCGGAAAGCTCGCAAAA	ChIP-qPCR	This study
BAP1 sgRNA1-Forward	CACCGACGAGCAGGGTGAAGAGGCC	CRISPR KO	This study
BAP1 sgRNA1-Reverse	AAACGGCCTCTTCACCCTGCTCGTC	CRISPR KO	This study
BAP1 sgRNA2-Forward	CACCGTACCGAAATCTTCCACGAGC	CRISPR KO	This study
BAP1 sgRNA2-Reverse	AAACGCTCGTGGAAGATTTCGGTAC	CRISPR KO	This study
ACSL4 sgRNA1-Forward	CACCGTGCAATCATCCATTCGGCCC	CRISPR KO	This study
ACSL4 sgRNA1-Reverse	AAACGGGCCGAATGGATGATTGCAC	CRISPR KO	This study
ACSL4 sgRNA2-Forward	CACCGGAAGGCGTTGGTCTACTTGG	CRISPR KO	This study
ACSL4 sgRNA2-Reverse	AAACCCAAGTAGACCAACGCCTTCC	CRISPR KO	This study
HIF-1α sgRNA1-Forward	CACCGTTCTTTACTTCGCCGAGATC	CRISPR KO	This study
HIF-1α sgRNA1-Reverse	AAACGATCTCGGCGAAGTAAAGAAC	CRISPR KO	This study
MYC sgRNA1-Forward	CACCGCTATGACCTCGACTACGACT	CRISPR KO	This study
MYC sgRNA1-Reverse	AAACAGTCGTAGTCGAGGTCATAGC	CRISPR KO	This study
STING sgRNA1-Forward	CACCGAGGTACAGTGTGTTTGATCG	CRISPR KO	This study
STING sgRNA1-Reverse	AAACCGATCAAACACACTGTACCTC	CRISPR KO	This study
pLKO.1-shBAP1-1	CCGGCGTGGAAGATTTCGGTGTCAACTCGAGTTGACACCGAAATCTTCCACGTTTTT	shRNA	This study
pLKO.1-shBAP1-2	CCGGCCACAACTACGATGAGTTCATCTCGAGATGAACTCATCGTAGTTGTGGTTTTT	shRNA	This study
BAP1-C91A Forward	CTGATACCCAACTCTgcTGCAACTCATGCCTTG	Site mutation	This study
BAP1-C91A Reverse	CAAGGCATGAGTTGCAGCAGAGTTGGGTATCAG	Site mutation	This study
BAP1-363-366 Forward	TCCTCCTGCATGGGGGACTTGGCAGCAGCGGCAGCGTCTAGAAAGGCCGGCAGCCGCTG	Site mutation	This study
BAP1-363-366 Reverse	CAGCGGCTGCCGGCCTTTCTAGACGCTGCCGCTGCTGCCAAGTCCCCCATGCAGGAGGA	Site mutation	This study
BAP1-666-669 Forward	AAGTTCAGGATTGATGACCAGAACTACGATGAGTTCATCTGC	Site mutation	This study
BAP1-666-669 Reverse	GCAGATGAACTCATCGTAGTTCTGGTCATCAATCTTGAACTT	Site mutation	This study
BAP1-T493L-Forward	CCCACCCCCAGCAATGAGAGTTTAGACACGGCCCT	Site mutation	This study
BAP1-T493L-Reverse	AGGCCGTGTCTAAACTCCTCATTGCTGGGGGTGGG	Site mutation	This study
BAP1-T493A-Forward	CCCAGCAATGAGAGTGCAGACACGGCCCTCTG	Site mutation	This study
BAP1-T493A-Reverse	CAGAGGCCGTGTCTGCACTCCTCATTGCTGGG	Site mutation	This study
